# Supplementary material for: Review of autism spectrum disorder databases for the identification of candidate genes
Source: Database (Oxford). 2025 Oct 15;2025:baaf067. doi: 10.1093/database/baaf067 (PMC12527254; doi:10.1093/database/baaf067)
Supplement: baaf067_Supplemental_Files [file baaf067_supplemental_files.zip]

Archive with 2 entries (2 files):
- Supplementary_file_1.xlsx
- Supplementary_file_2.docx
