# Supplementary material for: Review of autism spectrum disorder databases for the identification of candidate genes
Source: Database (Oxford). 2025 Oct 15;2025:baaf067. doi: 10.1093/database/baaf067 (PMC12527254; doi:10.1093/database/baaf067)
Supplement: baaf067_Supplemental_Files [file baaf067_supplemental_files.zip › Supplementary_file_1.xlsx]

## Sheet: Description
Review of databases for autism spectrum disorder candidate genes identification
This excel file contains the ASD candidate genes provided by the four databases: AutDB, GeisingerDBD, SFARI Gene and SysNDD.
Sheets 2 to 5 contain the list of ASD candidate genes of the database, their classification according to the scoring method of the database and whether the gene is considered as high-confidence (HC).
Sheet 6 (ASD overlapping genes) contains the 44 overlapping genes found in the four databases, with the score provided by each database. A list of the 30 unique HC genes obtained from the 44 overlapping ASD candidate genes is also provided.
Sheet 7 (high-confidence gene set) considers the 30 high-confidence ASD genes gathered from the four databases (from the 44 ASD overlapping genes) and compares the set with ClinGen and DDG2P resources.
Sheet 8 contains the search strings on each information source.
This data has been obtained from the processing of the downloaded data of the databases, with last update dates of: AutDB (March 2024), GeisingerDBD (November 2024), SFARI Gene (January 2025) and SysNDD (February 2025).

## Sheet: AutDB
Gene symbol	Classification	HC
ADNP	5	Yes
ANK2	5	Yes
ANKRD11	5	Yes
ARID1B	5	Yes
ASH1L	5	Yes
ASXL3	5	Yes
CHD2	5	Yes
CHD8	5	Yes
DDX3X	5	Yes
DEAF1	5	Yes
DLG4	5	Yes
DYNC1H1	5	Yes
DYRK1A	5	Yes
EHMT1	5	Yes
FOXP1	5	Yes
GRIN2B	5	Yes
IQSEC2	5	Yes
KDM6B	5	Yes
KMT2A	5	Yes
KMT2C	5	Yes
KMT5B	5	Yes
MECP2	5	Yes
MYT1L	5	Yes
NF1	5	Yes
NRXN1	5	Yes
PCDH19	5	Yes
POGZ	5	Yes
PTEN	5	Yes
SCN2A	5	Yes
SHANK3	5	Yes
SLC6A1	5	Yes
SPEN	5	Yes
SRCAP	5	Yes
STXBP1	5	Yes
SYNGAP1	5	Yes
TBR1	5	Yes
TCF20	5	Yes
ct	5	Yes
WDFY3	5	Yes
AGO1	4	No
AHDC1	4	No
AHNAK	4	No
ANKRD17	4	No
ARHGEF9	4	No
ARID2	4	No
ASPM	4	No
ATP2B2	4	No
AUTS2	4	No
BAZ2B	4	No
BCL11A	4	No
BIRC6	4	No
CACNA1A	4	No
CACNA1C	4	No
CACNA1D	4	No
CACNA1E	4	No
CACNA1H	4	No
CACNA2D3	4	No
CAPRIN1	4	No
CASZ1	4	No
CDC42BPB	4	No
CDK13	4	No
CDK19	4	No
CDKL5	4	No
CERT1	4	No
CHAMP1	4	No
CHD3	4	No
CHD7	4	No
CIC	4	No
CLCN4	4	No
CNKSR2	4	No
CNOT3	4	No
CNTNAP2	4	No
CREBBP	4	No
CSDE1	4	No
CSMD1	4	No
CSNK2A1	4	No
CTCF	4	No
CTNNB1	4	No
CUL3	4	No
DIP2C	4	No
DIXDC1	4	No
DNAH10	4	No
DNAH3	4	No
DNMT3A	4	No
DSCAM	4	No
EBF3	4	No
EP300	4	No
EP400	4	No
EPHB1	4	No
FBXO11	4	No
FOXG1	4	No
FRYL	4	No
GABBR2	4	No
GABRB3	4	No
GIGYF1	4	No
GPC5	4	No
GRIA1	4	No
GRIA2	4	No
GRIN1	4	No
GRIN2A	4	No
HECTD4	4	No
HERC1	4	No
HNRNPD	4	No
HNRNPH2	4	No
HNRNPU	4	No
IRF2BPL	4	No
ITSN1	4	No
KAT6A	4	No
KCNB1	4	No
KCNMA1	4	No
KCNQ2	4	No
KCNQ3	4	No
KDM2A	4	No
KDM5B	4	No
KMT2B	4	No
KMT2E	4	No
LRP1	4	No
LRP2	4	No
MAGEL2	4	No
MAP1B	4	No
MAST3	4	No
MBD5	4	No
MED13	4	No
MED13L	4	No
MEF2C	4	No
MEIS2	4	No
MSL2	4	No
MSL3	4	No
MTOR	4	No
MTSS2	4	No
MYCBP2	4	No
NAA10	4	No
NAA15	4	No
NAV3	4	No
NBEA	4	No
NCKAP1	4	No
NCOR1	4	No
NEUROD2	4	No
NEXMIF	4	No
NLGN4X	4	No
NR2F1	4	No
NR4A2	4	No
NSD1	4	No
NSD2	4	No
PACS1	4	No
PACS2	4	No
PAX5	4	No
PBX1	4	No
PHF12	4	No
PHF21A	4	No
PHIP	4	No
PPP2R5D	4	No
PRKAR1B	4	No
PRR12	4	No
QRICH1	4	No
RAI1	4	No
RALGAPB	4	No
RELN	4	No
RERE	4	No
RFX3	4	No
RFX7	4	No
RNU4-2	4	No
RORB	4	No
SATB1	4	No
SATB2	4	No
SCN1A	4	No
SCN8A	4	No
SETBP1	4	No
SETD1B	4	No
SETD2	4	No
SETD5	4	No
SHANK1	4	No
SHANK2	4	No
SIN3A	4	No
SKI	4	No
SMARCA4	4	No
SMARCC2	4	No
SON	4	No
SOX5	4	No
SPTBN1	4	No
SRRM2	4	No
SYN1	4	No
SYNCRIP	4	No
TAF4	4	No
TANC2	4	No
TAOK1	4	No
TAOK2	4	No
TBL1XR1	4	No
TCF4	4	No
TCF7L2	4	No
TLK2	4	No
TNRC6B	4	No
TRAF7	4	No
TRIM8	4	No
TRIO	4	No
TRIP12	4	No
TRPM7	4	No
TRRAP	4	No
TSC1	4	No
TTN	4	No
UBE3A	4	No
UBR5	4	No
UNC79	4	No
VPS13B	4	No
WAC	4	No
ZBTB20	4	No
ZFHX3	4	No
ZMYND11	4	No
ZMYND8	4	No
ZNF292	4	No
ZNF462	4	No
ABCA13	3	No
ABCA2	3	No
ABCA7	3	No
ABL2	3	No
ACHE	3	No
ACTB	3	No
ADCY3	3	No
ADCY5	3	No
ADGRL1	3	No
ADORA3	3	No
AFF2	3	No
AGAP2	3	No
AGO2	3	No
AGO3	3	No
AKAP9	3	No
ALDH1L1	3	No
AMPD1	3	No
ANK3	3	No
ANP32A	3	No
AP1G1	3	No
AP2M1	3	No
APBA2	3	No
APBB1	3	No
ARFGEF1	3	No
ARHGAP32	3	No
ARHGAP5	3	No
ARHGEF2	3	No
ARID1A	3	No
ARX	3	No
ASMT	3	No
ATP1A1	3	No
ATP1A3	3	No
ATP2B1	3	No
ATRNL1	3	No
ATRX	3	No
BAIAP2L1	3	No
BCL11B	3	No
BCORL1	3	No
BICRA	3	No
BMAL1	3	No
BRAF	3	No
BRD1	3	No
BRD4	3	No
BRWD3	3	No
BTAF1	3	No
CACNA1B	3	No
CACNA1G	3	No
CACNA1I	3	No
CACNB2	3	No
CAMK2A	3	No
CAMK2D	3	No
CAMK4	3	No
CAMTA1	3	No
CAPN12	3	No
CASK	3	No
CASKIN1	3	No
CBX1	3	No
CCDC88C	3	No
CDH10	3	No
CDH11	3	No
CDH2	3	No
CDK5RAP2	3	No
CDK8	3	No
CELF2	3	No
CELF4	3	No
CEP135	3	No
CEP290	3	No
CEP41	3	No
CHD1	3	No
CHD5	3	No
CHD9	3	No
CHM	3	No
CLCN3	3	No
CNGB3	3	No
CNOT1	3	No
CNTN4	3	No
CNTN5	3	No
CNTN6	3	No
CNTNAP3	3	No
CNTNAP4	3	No
CNTNAP5	3	No
COL28A1	3	No
CPT2	3	No
CSMD2	3	No
CSMD3	3	No
CSNK1E	3	No
CSNK1G1	3	No
CTNNA3	3	No
CTNND1	3	No
CTNND2	3	No
CTR9	3	No
CTTNBP2	3	No
CUL7	3	No
CUX1	3	No
CUX2	3	No
CYFIP1	3	No
DAGLA	3	No
DAPK1	3	No
DENR	3	No
DEPDC5	3	No
DHX30	3	No
DHX9	3	No
DIP2A	3	No
DLG1	3	No
DLGAP1	3	No
DLGAP2	3	No
DLL1	3	No
DMD	3	No
DMPK	3	No
DMXL2	3	No
DNAH17	3	No
DNM1	3	No
DOCK4	3	No
DOCK8	3	No
DPP6	3	No
DST	3	No
ECPAS	3	No
EEF1A2	3	No
EFR3A	3	No
EMSY	3	No
ENPP1	3	No
EPHA1	3	No
EPHB2	3	No
EPPK1	3	No
ERBIN	3	No
ERMN	3	No
EXT1	3	No
FAT1	3	No
FBN1	3	No
FEZF2	3	No
FGFR2	3	No
FLNC	3	No
FMR1	3	No
FOXP2	3	No
G3BP2	3	No
GABBR1	3	No
GABRA1	3	No
GABRG2	3	No
GABRG3	3	No
GGNBP2	3	No
GIGYF2	3	No
GLRA2	3	No
GNAI1	3	No
GPR37	3	No
GRB10	3	No
GRIA3	3	No
GRIK2	3	No
GRIK5	3	No
GRIP1	3	No
GRK4	3	No
GRM5	3	No
H1-4	3	No
H4C3	3	No
H4C5	3	No
HACE1	3	No
HCN1	3	No
HDAC4	3	No
HDAC9	3	No
HDLBP	3	No
HECW2	3	No
HERC2	3	No
HIVEP2	3	No
HIVEP3	3	No
HNRNPK	3	No
HNRNPR	3	No
HNRNPUL2	3	No
HOMER1	3	No
HOXA1	3	No
HUWE1	3	No
IGF1	3	No
IKZF1	3	No
IL1RAPL1	3	No
ILF2	3	No
INTS1	3	No
INTS6	3	No
IQGAP3	3	No
IRX5	3	No
ITGA8	3	No
ITPR1	3	No
JARID2	3	No
JMJD1C	3	No
KANSL1	3	No
KAT2B	3	No
KAT6B	3	No
KATNAL2	3	No
KCNA2	3	No
KCNA3	3	No
KCNC2	3	No
KCND2	3	No
KCNJ10	3	No
KCNJ2	3	No
KDM2B	3	No
KDM3A	3	No
KDM3B	3	No
KDM4B	3	No
KDM5C	3	No
KDM6A	3	No
KIAA0232	3	No
KIF13B	3	No
KIF1A	3	No
KIF5C	3	No
KIRREL3	3	No
KLF7	3	No
KRT26	3	No
LAMA1	3	No
LAMB1	3	No
LAMC3	3	No
LDB1	3	No
LEO1	3	No
LHX2	3	No
LMTK3	3	No
LRBA	3	No
LRFN2	3	No
LRRC4	3	No
LZTR1	3	No
MACF1	3	No
MAP4K4	3	No
MAPK3	3	No
MBD6	3	No
MCM6	3	No
MCPH1	3	No
MED12	3	No
MED12L	3	No
MEGF11	3	No
MFRP	3	No
MIB1	3	No
MINK1	3	No
MRTFB	3	No
MUC4	3	No
MYH10	3	No
MYH9	3	No
MYO1E	3	No
MYO5A	3	No
MYO9B	3	No
NACC1	3	No
NAV2	3	No
NCOA1	3	No
NFE2L3	3	No
NFIA	3	No
NFIB	3	No
NLGN1	3	No
NLGN2	3	No
NLGN3	3	No
NOTCH1	3	No
NOVA2	3	No
NPFFR2	3	No
NR3C2	3	No
NRXN2	3	No
NRXN3	3	No
NTRK2	3	No
OFD1	3	No
P4HA2	3	No
PABPC1	3	No
PAK1	3	No
PAPOLG	3	No
PC	3	No
PCDH15	3	No
PCLO	3	No
PDE3B	3	No
PER2	3	No
PHF14	3	No
PHF2	3	No
PHF3	3	No
PHF8	3	No
PIK3CA	3	No
PLXNA1	3	No
PLXNA3	3	No
PLXNB1	3	No
POLR2A	3	No
POLR3A	3	No
POU3F3	3	No
PPFIA3	3	No
PPP2CA	3	No
PPP3CA	3	No
PREX1	3	No
PRICKLE2	3	No
PRKD2	3	No
PRKDC	3	No
PRPF19	3	No
PRPF8	3	No
PRR14L	3	No
PRUNE2	3	No
PSMC5	3	No
PSMD11	3	No
PSMD12	3	No
PTCHD1	3	No
PTK7	3	No
PTPN11	3	No
PTPRD	3	No
RAB39B	3	No
RALA	3	No
RANBP17	3	No
RAPGEF4	3	No
RB1CC1	3	No
RBL2	3	No
RIF1	3	No
RIMS1	3	No
RIMS2	3	No
RIMS3	3	No
ROBO1	3	No
RORA	3	No
RPH3A	3	No
RPL10	3	No
RPS6KA3	3	No
RUSC2	3	No
SACS	3	No
SASH1	3	No
SBF1	3	No
SCAF1	3	No
SCAF4	3	No
SCN7A	3	No
SCN9A	3	No
SDK1	3	No
SEMA5A	3	No
SENP6	3	No
SET	3	No
SETD1A	3	No
SETDB1	3	No
SETDB2	3	No
SF3B1	3	No
SH3RF1	3	No
SIN3B	3	No
SIPA1L1	3	No
SLC12A5	3	No
SLC4A10	3	No
SLC6A3	3	No
SLC6A8	3	No
SLC9A9	3	No
SLCO1B3	3	No
SLITRK2	3	No
SLITRK5	3	No
SMAD4	3	No
SMARCA2	3	No
SMC3	3	No
SMG6	3	No
SPAST	3	No
SPRY2	3	No
SRGAP3	3	No
SRPRA	3	No
STAG1	3	No
STXBP5	3	No
SYNE1	3	No
SYT1	3	No
TAF1	3	No
TAF6	3	No
TBC1D31	3	No
TBCEL	3	No
TECTA	3	No
TERF2	3	No
TET2	3	No
TET3	3	No
TFE3	3	No
TGM1	3	No
THBS1	3	No
TLE3	3	No
TMLHE	3	No
TNPO2	3	No
TNPO3	3	No
TNRC6C	3	No
TOP2B	3	No
TOP3B	3	No
TP53BP1	3	No
TRAPPC9	3	No
TRIM23	3	No
TRPC6	3	No
TRPM3	3	No
TRPM6	3	No
TSHZ1	3	No
U2AF2	3	No
UBAP2L	3	No
UBN2	3	No
UIMC1	3	No
UNC13A	3	No
UNC80	3	No
UPF2	3	No
UPF3B	3	No
USH2A	3	No
USP15	3	No
USP27X	3	No
USP9X	3	No
UTRN	3	No
VCP	3	No
WDFY4	3	No
WDR26	3	No
XIRP1	3	No
YEATS2	3	No
YTHDC2	3	No
YWHAG	3	No
YWHAZ	3	No
YY1	3	No
ZBTB18	3	No
ZBTB21	3	No
ZBTB7A	3	No
ZC3H4	3	No
ZFX	3	No
ZFYVE26	3	No
ZMIZ1	3	No
ZMYM2	3	No
ZMYM3	3	No
ZNF559	3	No
ZNF638	3	No
ZSWIM6	3	No
ABAT	2	No
ABCA10	2	No
ABCE1	2	No
ACAP2	2	No
ACE	2	No
ACTL6B	2	No
ACTN4	2	No
ACY1	2	No
ADA	2	No
ADAMTS18	2	No
ADARB1	2	No
ADSL	2	No
ADSS2	2	No
AFF4	2	No
AGAP1	2	No
AGAP5	2	No
AGMO	2	No
AGO4	2	No
AGTR2	2	No
AHI1	2	No
ALDH1A3	2	No
ALDH5A1	2	No
AMBRA1	2	No
AMT	2	No
ANKS1B	2	No
AP1S2	2	No
AP2S1	2	No
APC	2	No
APH1A	2	No
APP	2	No
ARF3	2	No
ARHGAP15	2	No
ARHGAP24	2	No
ARHGAP31	2	No
ARHGAP33	2	No
ARHGEF10	2	No
ARNT2	2	No
ASAP2	2	No
ASB14	2	No
ASTN2	2	No
ATG7	2	No
ATP10A	2	No
ATP6V0A2	2	No
ATP8A1	2	No
ATXN7	2	No
AVPR1A	2	No
AZGP1	2	No
BACE1	2	No
BAIAP2	2	No
BBS4	2	No
BCAS1	2	No
BCKDK	2	No
BIN1	2	No
BMPR1B	2	No
BRCA2	2	No
BRINP3	2	No
BTRC	2	No
C12orf57	2	No
C15orf62	2	No
CACNA1F	2	No
CACNA2D1	2	No
CACNB1	2	No
CACNG2	2	No
CAD	2	No
CADM1	2	No
CADM2	2	No
CADPS	2	No
CADPS2	2	No
CAMK2B	2	No
CAMTA2	2	No
CARD11	2	No
CAT	2	No
CBS	2	No
CC2D1A	2	No
CCDC91	2	No
CCIN	2	No
CCNK	2	No
CCSER1	2	No
CCT4	2	No
CD276	2	No
CD38	2	No
CD44	2	No
CDH13	2	No
CDH8	2	No
CDH9	2	No
CDK16	2	No
CDKN1B	2	No
CDON	2	No
CECR2	2	No
CELF6	2	No
CGNL1	2	No
CHKB	2	No
CHMP1A	2	No
CHRM3	2	No
CHRNA7	2	No
CHST2	2	No
CHST5	2	No
CIBAR2	2	No
CIMAP1D	2	No
CLASP1	2	No
CLN8	2	No
CLSTN2	2	No
CLSTN3	2	No
CLTCL1	2	No
CMPK2	2	No
CNR1	2	No
CNTN3	2	No
COP1	2	No
CORO1A	2	No
CPEB4	2	No
CPSF7	2	No
CPZ	2	No
CRHR2	2	No
CSNK1D	2	No
CSNK2B	2	No
CTNNA2	2	No
CUL4B	2	No
CX3CR1	2	No
CXCR3	2	No
CYLC2	2	No
DAPP1	2	No
DCC	2	No
DCTN5	2	No
DCX	2	No
DDC	2	No
DDHD2	2	No
DDX23	2	No
DDX53	2	No
DGKI	2	No
DGKZ	2	No
DHCR7	2	No
DIAPH3	2	No
DISC1	2	No
DLG2	2	No
DLGAP3	2	No
DLGAP4	2	No
DLX1	2	No
DLX3	2	No
DLX6	2	No
DMWD	2	No
DNER	2	No
DNM1L	2	No
DOCK1	2	No
DOCK10	2	No
DPP10	2	No
DPP3	2	No
DPP4	2	No
DPYD	2	No
DPYSL2	2	No
DPYSL3	2	No
DRD2	2	No
DRD3	2	No
DUSP15	2	No
DVL1	2	No
DVL3	2	No
DYDC1	2	No
EGR3	2	No
EIF3F	2	No
EIF3G	2	No
EIF4E	2	No
EIF4G1	2	No
EIF5A	2	No
ELAVL2	2	No
ELAVL3	2	No
ELP4	2	No
EML1	2	No
EN2	2	No
EPC2	2	No
EPHA6	2	No
EPHB6	2	No
EPS15L1	2	No
ERBB4	2	No
ETFB	2	No
EXOC3	2	No
EXOC5	2	No
EXOC6	2	No
EXOC6B	2	No
F13A1	2	No
FABP4	2	No
FABP5	2	No
FAM135B	2	No
FAM47A	2	No
FAM98C	2	No
FAN1	2	No
FBRSL1	2	No
FBXL13	2	No
FBXO15	2	No
FBXO40	2	No
FCRL6	2	No
FGD1	2	No
FGF13	2	No
FGFR1	2	No
FLNA	2	No
FLT1	2	No
FRG1	2	No
FRK	2	No
FRMD5	2	No
FRMPD4	2	No
FXN	2	No
GAB2	2	No
GABRA4	2	No
GABRA5	2	No
GABRB1	2	No
GABRB2	2	No
GABRQ	2	No
GAD1	2	No
GADD45B	2	No
GALNT10	2	No
GALNT13	2	No
GALNT14	2	No
GALNT2	2	No
GALNT8	2	No
GAN	2	No
GAP43	2	No
GBE1	2	No
GFAP	2	No
GLG1	2	No
GLI3	2	No
GLO1	2	No
GNAS	2	No
GNB1L	2	No
GNB2	2	No
GOLM2	2	No
GPD2	2	No
GPHN	2	No
GPR139	2	No
GPR85	2	No
GPX1	2	No
GRID1	2	No
GRID2	2	No
GRID2IP	2	No
GRIK3	2	No
GRIK4	2	No
GRM1	2	No
GRM7	2	No
GRM8	2	No
GRPR	2	No
GSN	2	No
GTF2I	2	No
GUCY1A2	2	No
H2BC11	2	No
H3-3B	2	No
H4C11	2	No
HCFC1	2	No
HDAC3	2	No
HDAC6	2	No
HDAC8	2	No
HDC	2	No
HEPACAM	2	No
HLA-DPB1	2	No
HNRNPF	2	No
HRAS	2	No
HS3ST5	2	No
HTR2A	2	No
HTR3A	2	No
HTR3C	2	No
HTR7	2	No
HYDIN	2	No
ICA1	2	No
IL16	2	No
IL17A	2	No
IL17RA	2	No
IL1R2	2	No
IL1RAPL2	2	No
IMMP2L	2	No
INPP1	2	No
ITGA4	2	No
ITGB3	2	No
ITGB7	2	No
JAKMIP1	2	No
JMY	2	No
KANK1	2	No
KATNAL1	2	No
KCNC1	2	No
KCND3	2	No
KCNH1	2	No
KCNH5	2	No
KCNJ15	2	No
KCNK7	2	No
KCNN2	2	No
KCNS3	2	No
KCNT1	2	No
KDM1B	2	No
KDM4C	2	No
KDM5A	2	No
KHDRBS2	2	No
KIAA1586	2	No
KIF14	2	No
KIF21B	2	No
KLC2	2	No
KLF16	2	No
KLHL20	2	No
KMO	2	No
KNG1	2	No
KPTN	2	No
KRR1	2	No
LDLR	2	No
LEMD3	2	No
LILRB2	2	No
LIN7B	2	No
LMX1B	2	No
LPL	2	No
LRFN5	2	No
LRP12	2	No
LRP2BP	2	No
LRPPRC	2	No
LRRC1	2	No
LRRC4C	2	No
MACROD2	2	No
MAGEC3	2	No
MAGED1	2	No
MAOA	2	No
MAP2	2	No
MAP4K1	2	No
MAPK1	2	No
MAPK8IP1	2	No
MAPT	2	No
MARK1	2	No
MBD1	2	No
MBD3	2	No
MBD4	2	No
MBOAT7	2	No
MCC	2	No
MCM4	2	No
MDGA2	2	No
MED23	2	No
MEGF10	2	No
MEMO1	2	No
MET	2	No
METTL26	2	No
MKX	2	No
MLANA	2	No
MOCOS	2	No
MSANTD2	2	No
MSR1	2	No
MSRA	2	No
MSX2	2	No
MTF1	2	No
MTHFR	2	No
MTR	2	No
MUC12	2	No
MYH4	2	No
MYLK	2	No
MYO16	2	No
MYO1A	2	No
MYO5C	2	No
MYOCD	2	No
MYOZ1	2	No
NAALADL2	2	No
NASP	2	No
NCAPH2	2	No
NCKAP5	2	No
NCKAP5L	2	No
NEDD4	2	No
NEO1	2	No
NFIX	2	No
NINL	2	No
NIPA1	2	No
NIPA2	2	No
NIPBL	2	No
NLGN4Y	2	No
NOS1	2	No
NOS1AP	2	No
NOS2	2	No
NPTN	2	No
NR1D1	2	No
NR1H2	2	No
NRCAM	2	No
NRP2	2	No
NTNG1	2	No
NTNG2	2	No
NTRK1	2	No
NTRK3	2	No
NUAK1	2	No
NUDCD2	2	No
NUP133	2	No
NUP155	2	No
NXPH1	2	No
OCRL	2	No
OPHN1	2	No
OPRM1	2	No
OR1C1	2	No
OR2T10	2	No
OR52M1	2	No
OTUD7A	2	No
OXT	2	No
P2RX5	2	No
PAFAH1B1	2	No
PAFAH1B2	2	No
PAH	2	No
PAK2	2	No
PALS2	2	No
PARD3B	2	No
PATJ	2	No
PAX6	2	No
PCCA	2	No
PCCB	2	No
PCDH10	2	No
PCDH11X	2	No
PCDH8	2	No
PCDH9	2	No
PCDHA1	2	No
PCDHA10	2	No
PCDHA11	2	No
PCDHA12	2	No
PCDHA13	2	No
PCDHA2	2	No
PCDHA3	2	No
PCDHA4	2	No
PCDHA5	2	No
PCDHA6	2	No
PCDHA7	2	No
PCDHA8	2	No
PCDHA9	2	No
PCDHAC1	2	No
PCDHAC2	2	No
PCDHGA11	2	No
PCM1	2	No
PDCD1	2	No
PDE1C	2	No
PDE4A	2	No
PDE4B	2	No
PDHA1	2	No
PDK2	2	No
PDZD4	2	No
PDZD8	2	No
PEBP4	2	No
PER1	2	No
PEX7	2	No
PGLYRP2	2	No
PHF7	2	No
PHLPP1	2	No
PHRF1	2	No
PIDD1	2	No
PIK3CG	2	No
PIK3R2	2	No
PINX1	2	No
PITX1	2	No
PJA1	2	No
PLAA	2	No
PLAUR	2	No
PLCB1	2	No
PLCD1	2	No
PLCD4	2	No
PLEKHA8	2	No
PLPPR4	2	No
PLXNA4	2	No
PNPLA7	2	No
POLA2	2	No
POMGNT1	2	No
POMT1	2	No
POT1	2	No
POU3F2	2	No
PPFIA1	2	No
PPM1D	2	No
PPP1R1B	2	No
PPP1R3F	2	No
PPP1R9B	2	No
PPP2R1B	2	No
PPP5C	2	No
PRICKLE1	2	No
PRKCA	2	No
PRKCB	2	No
PRKD1	2	No
PRKN	2	No
PRPF39	2	No
PRR25	2	No
PRSS38	2	No
PSD3	2	No
PSMD10	2	No
PSMD6	2	No
PTBP2	2	No
PTDSS1	2	No
PTGER3	2	No
PTGS2	2	No
PTPN4	2	No
PTPRB	2	No
PTPRC	2	No
PTPRT	2	No
PXDN	2	No
PYHIN1	2	No
RAB11FIP4	2	No
RAB11FIP5	2	No
RAB19	2	No
RAB2A	2	No
RAB43	2	No
RAC1	2	No
RAD21L1	2	No
RAP1A	2	No
RASSF5	2	No
RBBP5	2	No
RBFOX1	2	No
RBM27	2	No
RBM8A	2	No
RBMS3	2	No
RFX4	2	No
RLIM	2	No
RNF25	2	No
RNF38	2	No
ROBO2	2	No
RP11-1407O15.2	2	No
RPS6KA2	2	No
SAMD11	2	No
SCGN	2	No
SCN10A	2	No
SCN3A	2	No
SCN4A	2	No
SCN5A	2	No
SCP2	2	No
SEMA3F	2	No
SENP1	2	No
SEZ6L2	2	No
SGSM3	2	No
SH3KBP1	2	No
SH3RF2	2	No
SH3RF3	2	No
SHOX	2	No
SIK1	2	No
SLC13A4	2	No
SLC16A3	2	No
SLC16A7	2	No
SLC1A1	2	No
SLC1A2	2	No
SLC22A9	2	No
SLC23A1	2	No
SLC24A2	2	No
SLC25A14	2	No
SLC25A24	2	No
SLC25A39	2	No
SLC27A4	2	No
SLC29A4	2	No
SLC30A5	2	No
SLC35A3	2	No
SLC35G1	2	No
SLC38A10	2	No
SLC39A11	2	No
SLC45A1	2	No
SLC6A4	2	No
SLC7A3	2	No
SLC7A5	2	No
SLC7A7	2	No
SLC9A1	2	No
SLC9A6	2	No
SLFN5	2	No
SLIT3	2	No
SMAP2	2	No
SMARCC1	2	No
SMC1A	2	No
SMURF1	2	No
SNCAIP	2	No
SND1	2	No
SNTG2	2	No
SNX14	2	No
SNX5	2	No
SOD1	2	No
SOS2	2	No
SOX6	2	No
SPARCL1	2	No
SPP2	2	No
SRD5A2	2	No
SRRM4	2	No
SRSF1	2	No
SRSF11	2	No
SSPOP	2	No
SSR4	2	No
SSRP1	2	No
ST7	2	No
ST8SIA2	2	No
STAT1	2	No
STX1A	2	No
STYK1	2	No
SUCLG2	2	No
SUPT16H	2	No
SYBU	2	No
SYCE1	2	No
SYN2	2	No
SYN3	2	No
SYNJ1	2	No
SYP	2	No
SYT3	2	No
TAF1C	2	No
TAF1L	2	No
TAF5	2	No
TBC1D23	2	No
TBC1D5	2	No
TBCK	2	No
TBX1	2	No
TBX22	2	No
TCEAL1	2	No
TEK	2	No
TERT	2	No
TGM3	2	No
TH	2	No
THAP8	2	No
THRA	2	No
TM4SF19	2	No
TM4SF20	2	No
TM9SF4	2	No
TMEM132D	2	No
TMEM134	2	No
TMEM231	2	No
TMEM39B	2	No
TNIP2	2	No
TNN	2	No
TNS2	2	No
TOP1	2	No
TPH2	2	No
TRAPPC2L	2	No
TRAPPC6B	2	No
TRPC4	2	No
TRPC5	2	No
TRPM1	2	No
TSHZ3	2	No
TSPAN17	2	No
TSPAN4	2	No
TSPAN7	2	No
TSPOAP1	2	No
TSPYL2	2	No
TTI2	2	No
TUBGCP5	2	No
UBA6	2	No
UBE3B	2	No
UBE3C	2	No
UBR1	2	No
UBR3	2	No
UBR7	2	No
UNC5D	2	No
UPB1	2	No
USP30	2	No
USP45	2	No
USP7	2	No
USP9Y	2	No
VAMP2	2	No
VEZF1	2	No
VIL1	2	No
VIP	2	No
VLDLR	2	No
VPS54	2	No
VSIG4	2	No
VWA7	2	No
WASF1	2	No
WDR37	2	No
WDR5	2	No
WNK3	2	No
WNT1	2	No
WWOX	2	No
WWP1	2	No
XPC	2	No
XPO1	2	No
XRCC6	2	No
ZBTB16	2	No
ZBTB47	2	No
ZC3H11A	2	No
ZNF18	2	No
ZNF385B	2	No
ZNF407	2	No
ZNF517	2	No
ZNF548	2	No
ZNF626	2	No
ZNF711	2	No
ZNF713	2	No
ZNF774	2	No
ZNF804A	2	No
ZNF827	2	No
ZSWIM5	2	No
ZWILCH	2	No
ADCY1	0	No
ADGRB1	0	No
ADK	0	No
ADORA2A	0	No
ADRB2	0	No
AGBL4	0	No
ALG6	0	No
ALOX5AP	0	No
ANXA1	0	No
AR	0	No
ARHGAP11B	0	No
ASS1	0	No
ATXN2	0	No
AVP	0	No
AVPR1B	0	No
BCL2	0	No
BDNF	0	No
BICDL1	0	No
BRINP1	0	No
BRSK2	0	No
BST1	0	No
C4B	0	No
CA6	0	No
CAMSAP2	0	No
CBLN1	0	No
CCNG1	0	No
CD99L2	0	No
CDH22	0	No
CHRNB3	0	No
CIB2	0	No
CLIP2	0	No
CLTC	0	No
CMIP	0	No
CNR2	0	No
COL12A1	0	No
CUL2	0	No
CYFIP2	0	No
CYP11B1	0	No
CYP27A1	0	No
DAB1	0	No
DCUN1D1	0	No
DDX11	0	No
DGKK	0	No
DIPK2A	0	No
DLX2	0	No
DNAJC19	0	No
DOLK	0	No
DRD1	0	No
DUSP22	0	No
DYDC2	0	No
EGR2	0	No
EIF4EBP2	0	No
ELOVL2	0	No
ELP2	0	No
EPS8	0	No
ERG	0	No
ESR1	0	No
ESR2	0	No
ESRRB	0	No
FABP3	0	No
FABP7	0	No
FBXO33	0	No
FER	0	No
FGA	0	No
FGF14	0	No
FGFBP3	0	No
FHIT	0	No
FOLH1	0	No
GABRA3	0	No
GAS2	0	No
GATM	0	No
GDA	0	No
GLIS1	0	No
GNA14	0	No
GPC4	0	No
GPC6	0	No
GPRASP2	0	No
GRM4	0	No
GSK3B	0	No
GSTM1	0	No
H2AZ1	0	No
HLA-A	0	No
HLA-B	0	No
HLA-DRB1	0	No
HLA-G	0	No
HMGN1	0	No
HOXB1	0	No
HSD11B1	0	No
HTR1B	0	No
IFNG	0	No
IFNGR1	0	No
IL6	0	No
KCNJ12	0	No
KCTD13	0	No
KHDRBS3	0	No
KIT	0	No
KIZ	0	No
LARP1	0	No
LAS1L	0	No
LAT	0	No
LEP	0	No
LNPK	0	No
LRRC7	0	No
LZTS2	0	No
MAL	0	No
MAOB	0	No
MAP1A	0	No
MAPK12	0	No
MAPK8IP2	0	No
MAPT-AS1	0	No
MARK2	0	No
MC4R	0	No
MIR137	0	No
MNT	0	No
MSN	0	No
MSNP1AS	0	No
MTX2	0	No
MYO7A	0	No
NDUFA5	0	No
NEFL	0	No
NEGR1	0	No
NELL1	0	No
NKX2-2	0	No
NOTCH2NLA	0	No
NPAS2	0	No
NRG1	0	No
NSMCE3	0	No
NXF1	0	No
NXF5	0	No
ODAD4	0	No
OGT	0	No
OR2M4	0	No
OTX1	0	No
OXTR	0	No
P2RX4	0	No
PECR	0	No
PHB1	0	No
PKD1	0	No
PLN	0	No
PON1	0	No
PRODH	0	No
PTCHD1-AS	0	No
PUF60	0	No
PVALB	0	No
RAD21	0	No
RASD1	0	No
REEP3	0	No
RGS7	0	No
RHEB	0	No
RHOXF1	0	No
RIT2	0	No
RNF135	0	No
RNF8	0	No
RNPS1	0	No
RPP25	0	No
RPS10P2-AS1	0	No
RSRC1	0	No
RUNX1T1	0	No
SAE1	0	No
SCFD2	0	No
SDC2	0	No
SERPINE1	0	No
SGSH	0	No
SLC22A15	0	No
SLC22A3	0	No
SLC25A12	0	No
SLC25A27	0	No
SLC30A3	0	No
SLC33A1	0	No
SLC35B1	0	No
SNAP25	0	No
SNRPN	0	No
SNX19	0	No
SORCS3	0	No
STK39	0	No
SYAP1	0	No
SYT17	0	No
TAFA2	0	No
TAFA3	0	No
TBC1D7	0	No
TBL1X	0	No
TDO2	0	No
TERB2	0	No
TFB2M	0	No
TLN2	0	No
TOMM20	0	No
TPO	0	No
TRAP1	0	No
TRIM32	0	No
TRIM33	0	No
TSN	0	No
TYR	0	No
UBE2H	0	No
UBL7	0	No
UCN3	0	No
USP24	0	No
VASH1	0	No
VDR	0	No
VRK3	0	No
WDR93	0	No
WNT2	0	No
YWHAE	0	No
ZNF532	0	No
ZNF536	0	No

## Sheet: GeisingerDBD
Gene symbol	Classification	HC
ABCC8	4	No
ACACA	4	No
ADNP	1	Yes
ADSL	AR	Yes
AHDC1	1	Yes
AHI1	AR	Yes
AHNAK	4	No
AKT3	3	No
ALDH5A1	AR	Yes
AMPD1	3	No
AMPD2	3	No
ANK2	1	Yes
ANK3	4	No
ANKRD11	1	Yes
ANKRD17	1	Yes
ANKS1B	4	No
ANOS1	3	No
AP1S2	1	Yes
AP4E1	AR	Yes
AP4M1	AR	Yes
APH1A	3	No
APTX	AR	Yes
ARHGAP24	3	No
ARHGAP32	4	No
ARHGEF9	1	Yes
ARHGEF38	4	No
ARID1B	1	Yes
ASH1L	1	Yes
ASMT	2	No
ASTN2	4	No
ASXL1	1	Yes
ASXL3	1	Yes
ATP1A1	2	No
ATRX	1	Yes
AUTS2	1	Yes
AXL	3	No
B4GALNT1	AR	Yes
BAIAP2	3	No
BAZ2B	1	Yes
BBS4	4	No
BCKDK	AR	Yes
BCL11A	1	Yes
BIRC6	3	No
BPTF	2	No
BRCA1	3	No
BRPF1	1	Yes
BRSK2	1	Yes
BRWD1	4	No
C12ORF57	AR	Yes
CA2	4	No
CACNA1A	1	Yes
CACNA2D3	2	No
CACNA2D4	4	No
CALCR	4	No
CAMK2A	1	Yes
CAMTA1	1	Yes
CAPN12	4	No
CAPRIN1	2	No
CASK	1	Yes
CASZ1	1	Yes
CCDC91	3	No
CCDC171	3	No
CCNT2	3	No
CCSER1	3	No
CD163L1	3	No
CDC42BPB	2	No
CDH10	4	No
CDH13	4	No
CDK13	1	Yes
CDKL5	1	Yes
CELF2	1	Yes
CEP295	AR	Yes
CERS4	4	No
CHAMP1	1	Yes
CHD1L	4	No
CHD2	1	Yes
CHD3	1	Yes
CHD7	1	Yes
CHD8	1	Yes
CHRNA7	3	No
CIC	1	Yes
CLTC	1	Yes
CNOT3	1	Yes
CNTN4	4	No
CNTN6	4	No
CNTNAP2	AR	Yes
COBL	4	No
COG5	3	No
CREBBP	1	Yes
CRYBG3	3	No
CSDE1	1	Yes
CSMD1	2	No
CSNK2A1	2	No
CSTF2T	3	No
CTCF	1	Yes
CTNNA3	AR	Yes
CTNNB1	1	Yes
CTNND2	3	No
CTTNBP2	1	Yes
CUL1	2	No
CUL3	1	Yes
CUL4B	1	Yes
CUL7	4	No
CUX2	2	No
CYFIP1	4	No
CYLC2	4	No
DCX	2	No
DDX3X	1	Yes
DDX53	2	No
DEAF1	AR	Yes
DGCR8	2	No
DHX57	2	No
DIP2A	2	No
DIP2C	2	No
DISC1	4	No
DLG2	1	Yes
DLG4	1	Yes
DMD	1	Yes
DNAH10	4	No
DNAJC6	AR	Yes
DNM3	3	No
DNMT3A	1	Yes
DOCK8	4	No
DPP3	3	No
DPP6	1	Yes
DPYD	AR	Yes
DSCAM	1	Yes
DST	3	No
DYNC1H1	1	Yes
DYRK1A	1	Yes
EBF3	1	Yes
EDA2R	2	No
EDEM3	3	No
EHMT1	1	Yes
ELAVL2	2	No
EP300	1	Yes
EP400	3	No
EPHB2	3	No
ERBB4	3	No
EYS	4	No
F2	4	No
FCRL6	3	No
FHIT	2	No
FKBP15	2	No
FLG	2	No
FOXG1	1	Yes
FOXP1	1	Yes
GABRB3	3	No
GABRG2	3	No
GALNT18	3	No
GFER	AR	Yes
GGNBP2	3	No
GIGYF1	1	Yes
GIGYF2	2	No
GJB6	4	No
GRIA3	2	No
GRIN2B	1	Yes
GRM7	4	No
GSDMC	3	No
H1-4	1	Yes
HDAC4	3	No
HECTD4	AR	Yes
HERC1	AR	Yes
HIVEP2	1	Yes
HIVEP3	1	Yes
HNRNPU	1	Yes
HNRNPUL2	1	Yes
HOXA1	AR	Yes
ICE2	3	No
IL1RAPL1	1	Yes
IMMP2L	3	No
INTS1	3	No
IQGAP2	4	No
IQGAP3	4	No
IQSEC2	1	Yes
IRF2BPL	1	Yes
ITPR1	AR	Yes
ITSN1	1	Yes
JADE2	3	No
JARID2	1	Yes
JUP	3	No
KANK1	4	No
KANSL1	1	Yes
KAT6A	1	Yes
KATNAL2	2	No
KCNQ2	1	Yes
KCNS3	2	No
KDM3A	3	No
KDM5B	1	Yes
KDM5C	1	Yes
KDM6A	1	Yes
KDM6B	1	Yes
BLTP2	3	No
KIDINS220	3	No
KIF11	1	Yes
KIRREL3	3	No
KLHL7	AR	Yes
KMT2A	1	Yes
KMT2C	1	Yes
KMT2E	1	Yes
KMT5B	1	Yes
KPTN	AR	Yes
KRT34	4	No
L1CAM	1	Yes
LAMA1	AR	Yes
LAMA2	AR	Yes
LAMC3	4	No
LARP4B	2	No
LEO1	3	No
LINGO2	3	No
LINS1	AR	Yes
LMTK3	2	No
LRBA	4	No
LRP2	AR	Yes
LZTR1	4	No
MACROD2	3	No
MAGEL2	1	Yes
MAP1B	2	No
MAP3K1	3	No
MARK2	1	Yes
MBD5	1	Yes
MBOAT7	AR	Yes
MCC	4	No
MCM3AP	3	No
MCPH1	3	No
MECP2	1	Yes
MED13	2	No
MED13L	1	Yes
MEF2C	1	Yes
MEIS2	1	Yes
MFRP	3	No
MIB1	4	No
MKI67	4	No
MOV10	2	No
MSL3	1	Yes
MTMR12	3	No
MTOR	4	No
MYH2	3	No
MYH10	1	Yes
MYOC	3	No
MYT1L	1	Yes
NAA15	1	Yes
NALCN	AR	Yes
NAV3	3	No
NAXD	4	No
NAXE	3	No
NBEA	1	Yes
NCKAP1	1	Yes
NEDD9	2	No
NEXMIF	1	Yes
NF1	1	Yes
NFE2L3	2	No
NFIA	2	No
NFIB	2	No
NFIX	1	Yes
NHLRC2	2	No
NLGN4X	2	No
NOTCH1	3	No
NOVA2	1	Yes
NR2F1	2	No
NR3C2	3	No
NR4A2	1	Yes
NRG3	4	No
NRXN1	1	Yes
NRXN3	2	No
NSD1	1	Yes
NSD2	1	Yes
NT5C2	AR	Yes
NUDT17	2	No
OPHN1	1	Yes
OR2T10	3	No
OR52M1	3	No
OXR1	3	No
P4HA2	4	No
PAH	AR	Yes
PARD3B	3	No
PASK	4	No
PATJ	3	No
PCCA	AR	Yes
PCDH15	3	No
PCDH19	1	Yes
PCOLCE	4	No
PDE11A	3	No
PEX11B	AR	Yes
PGAP1	AR	Yes
PGAP3	AR	Yes
PHF2	2	No
PHF3	1	Yes
PHF6	1	Yes
PHF7	3	No
PHF8	1	Yes
PHF12	1	Yes
PHF21A	1	Yes
PHIP	1	Yes
PHKA1	3	No
PIGA	1	Yes
PIGG	AR	Yes
PLA1A	4	No
PLA2G4F	4	No
PLCB1	AR	Yes
POGZ	1	Yes
POLR3A	AR	Yes
PPM1D	1	Yes
PRKN	2	No
PRMT7	AR	Yes
PROX2	4	No
PRR12	1	Yes
PRRT2	1	Yes
PSD3	3	No
PSMD12	2	No
PTCHD1	1	Yes
PTEN	1	Yes
PTPRD	3	No
PTPRM	4	No
QRICH1	1	Yes
RAB2A	3	No
RAB39B	1	Yes
RAD21	1	Yes
RAI1	1	Yes
RALGAPB	1	Yes
RANBP17	3	No
RB1CC1	1	Yes
RBFOX1	3	No
RELN	4	No
RERE	1	Yes
RIMS1	1	Yes
RNF135	4	No
RORB	3	No
RPS6KA3	1	Yes
SATB2	1	Yes
SCAF1	2	No
SCARA3	2	No
SCN1A	1	Yes
SCN2A	1	Yes
SCN8A	2	No
SDK1	4	No
SET	2	No
SETBP1	1	Yes
SETD1A	1	Yes
SETD1B	1	Yes
SETD2	1	Yes
SETD5	1	Yes
SGSM3	4	No
SHANK1	2	No
SHANK2	1	Yes
SHANK3	1	Yes
SIN3A	1	Yes
SLC2A1	1	Yes
SLC4A10	3	No
SLC6A1	1	Yes
SLC6A8	1	Yes
SLC9A6	1	Yes
SLCO1B1	4	No
SLCO1B3	4	No
SMARCC2	1	Yes
SMARCE1	2	No
SON	1	Yes
SOX5	1	Yes
SOX6	1	Yes
SOX11	1	Yes
SPARCL1	4	No
SPAST	1	Yes
SPEN	2	No
SPP2	2	No
SPRED2	2	No
SRCAP	1	Yes
SRRM2	2	No
SRSF11	2	No
ST3GAL6	3	No
STAG1	1	Yes
STXBP1	1	Yes
SUCLG2	3	No
SYNCRIP	3	No
SYNGAP1	1	Yes
SZT2	AR	Yes
TAF1	3	No
TANC2	1	Yes
TANGO2	AR	Yes
TAOK1	1	Yes
TBC1D23	3	No
TBR1	1	Yes
TCF4	1	Yes
TCF7L2	1	Yes
TCF12	2	No
TCF20	1	Yes
TGM1	3	No
THSD7A	2	No
TLK2	1	Yes
TMEM222	AR	Yes
TNRC6B	1	Yes
TNRC18	3	No
TPP1	AR	Yes
TRAPPC6B	AR	Yes
TRAPPC9	AR	Yes
TRIM8	1	Yes
TRIO	1	Yes
TRIP11	2	No
TRIP12	1	Yes
TRPM1	4	No
TRPM3	4	No
TRRAP	2	No
TSC1	1	Yes
TSC2	1	Yes
TSPAN17	3	No
SKIC3	3	No
TTLL3	4	No
TTN	1	Yes
TUBGCP4	3	No
TUSC3	AR	Yes
UBE3A	1	Yes
UIMC1	4	No
ULK4	4	No
UNC5B	2	No
UNC80	AR	Yes
UPB1	4	No
UPF3B	1	Yes
USP7	1	Yes
USP9X	1	Yes
USP27X	3	No
USP54	2	No
UTP6	4	No
VIL1	4	No
VIP	2	No
VPS13B	AR	Yes
WAC	1	Yes
WASF1	1	Yes
WDFY3	1	Yes
WDR26	1	Yes
WDR45	1	Yes
WWOX	AR	Yes
XPO4	2	No
YTHDC1	2	No
ZBTB18	1	Yes
ZEB2	1	Yes
ZFYVE26	AR	Yes
ZMYM2	1	Yes
ZMYND11	1	Yes
ZNF292	1	Yes
ZNF462	1	Yes
ZNF559	4	No
ZNF774	4	No
ZSWIM6	3	No
ZWILCH	2	No

## Sheet: SFARIGene
Gene symbol	Classification	HC
ABAT	2	No
ABCA10	2	No		* Syndromic classification provided by SFARI Gene is not included here. Genes can be associated a Score from 1 to 3 and aditonally with the Syndromic (S) classification. Genes not having a classification here (empty cells) is because they only have a syndromic classification.
ABCA13	2	No
ABCA2	3	No
ABCA7	2	No
ABCE1	1	Yes
ABL2	3	No
ACAP2	2	No
ACE	2	No
ACHE	2	No
ACTB	1	Yes
ACTL6B		No
ACTN4	2	No
ACY1		No
ADA	2	No
ADCY1	3	No
ADCY3	2	No
ADCY5	2	No
ADGRB1	3	No
ADGRL1	3	No
ADK	2	No
ADNP	1	Yes
ADORA3	2	No
ADSL	1	Yes
ADSS2	2	No
AFF2	1	Yes
AGAP1	2	No
AGAP2	2	No
AGAP5	3	No
AGBL4	2	No
AGMO	2	No
AGO1	2	No
AGO2	2	No
AGO3	2	No
AGO4	2	No
AGTR2	2	No
AHDC1	1	Yes
AHI1		No
AHNAK	2	No
AKAP9	2	No
ALDH1A3		No
ALDH1L1	3	No
ALDH5A1	1	Yes
ALG6		No
AMPD1	2	No
AMT	2	No
ANK2	1	Yes
ANK3	1	Yes
ANKRD11	1	Yes
ANKRD17	2	No
ANKS1B	2	No
ANP32A	1	Yes
ANXA1	2	No
AP1S2		No
AP2M1	2	No
AP2S1	1	Yes
APBA2	2	No
APBB1	2	No
APH1A	2	No
ARF3	1	Yes
ARHGAP11B	2	No
ARHGAP32	2	No
ARHGAP5	2	No
ARHGEF10	2	No
ADORA2A	2	No
ADRB2	2	No
ARHGEF2	3	No
ARHGEF9	1	Yes
ARID1A	3	No
ARID1B	1	Yes
AR	2	No
ARID2	2	No
ARNT2	2	No
ARX	1	Yes
ASAP2	2	No
ASB14	2	No
ASH1L	1	Yes
ASMT	2	No
ASPM	2	No
ASTN2	2	No
ASXL3	1	Yes
ATP10A	2	No
ATP1A1	2	No
ATP1A3	2	No
ATP2B1	3	No
ATP2B2	2	No
ATP6V0A2	2	No
ATRX	1	Yes
ATXN2	3	No
AUTS2	1	Yes
AVPR1A	2	No
AZGP1	2	No
BACE1	3	No
BAIAP2L1	3	No
BAZ2B	1	Yes
BBS4	2	No
BCAS1	2	No
BCKDK	1	Yes
BCL11A	1	Yes
BCL11B	3	No
BCORL1		No
BICRA	2	No
BIRC6	2	No
BRAF	1	Yes
BRCA2	2	No
BRD4	2	No
BRINP3	3	No
BRSK2	1	Yes
BRWD3		No
BST1	2	No
BTAF1	2	No
BTRC	2	No
C12orf57		No
C15orf62	2	No
C4B	2	No
CA6	2	No
CACNA1A	1	Yes
CACNA1B	2	No
CACNA1C	1	Yes
CACNA1D	2	No
CACNA1E	1	Yes
AVPR1B	2	No
BICDL1	2	No
CACNA1F	2	No
CACNA1G	2	No
CACNA1H	2	No
CACNA1I	2	No
CACNA2D1	2	No
CACNA2D3	1	Yes
CACNB1	3	No
CACNB2	2	No
CACNG2	2	No
CADM1	2	No
CADM2	2	No
CADPS	2	No
CADPS2	2	No
CAMK2A	2	No
CAMK2B		No
CAMK2D	3	No
CAMK4	2	No
CAMTA2	1	Yes
CAPN12	2	No
CAPRIN1	1	Yes
CARD11	2	No
CASK	1	Yes
CASKIN1	2	No
CASZ1	1	Yes
CAT	3	No
CBX1	3	No
CC2D1A	2	No
CCDC88C	2	No
CCDC91	2	No
CCIN	2	No
CCNG1	2	No
CCNK		No
CCSER1	2	No
CCT4	2	No
CD276	2	No
CD38	2	No
CDC42BPB	2	No
CDH10	2	No
CDH11	2	No
CDH13	2	No
CDH2	3	No
CDH22	2	No
CDH8	2	No
CDH9	2	No
CDK13		No
CDK16	2	No
CDK19	3	No
CDK5RAP2	3	No
CDK8		No
CDKL5	1	Yes
CDON	3	No
CECR2	2	No
CELF2	2	No
CELF4	1	Yes
CELF6	2	No
CEP135	2	No
CEP290	2	No
CEP41	2	No
CERT1	3	No
CGNL1	2	No
CHAMP1	1	Yes
CHD1	2	No
CHD2	1	Yes
CHD3	1	Yes
CHD7	1	Yes
CHD8	1	Yes
CD99L2	2	No
CHD9	3	No
CHKB		No
CHM	3	No
CHMP1A	2	No
CHRM3	2	No
CHRNA7	2	No
CHRNB3	2	No
CHST2	3	No
CIB2	2	No
CIC	1	Yes
CLASP1	2	No
CLCN4	2	No
CLIP2	3	No
CLN8	2	No
CLTC	3	No
CLTCL1	2	No
CMIP	2	No
CMPK2	2	No
CNGB3	2	No
CNKSR2	2	No
CNOT1	2	No
CNOT3	1	Yes
CNR1	2	No
CNTN3	2	No
CNTN4	2	No
CNTN5	2	No
CNTN6	2	No
CNTNAP2	2	No
CNTNAP3	2	No
CNTNAP4	2	No
CNTNAP5	2	No
COL12A1	3	No
COL28A1	2	No
CORO1A	1	Yes
CPEB4	2	No
CPSF7	1	Yes
CPT2	2	No
CPZ	2	No
CREBBP	1	Yes
CSDE1	1	Yes
CSMD1	2	No
CSMD2	3	No
CSMD3	3	No
CSNK1E	2	No
CSNK1G1	3	No
CSNK2A1	1	Yes
CSNK2B		No
CTCF	1	Yes
CTNNA2		No
CTNNA3	2	No
CTNNB1	1	Yes
CTNND1	2	No
CTNND2	2	No
CTR9	3	No
CTTNBP2	2	No
CUL2	3	No
CUL3	1	Yes
CUL4B	3	No
CUL7	2	No
CUX1	2	No
CUX2	2	No
CX3CR1	2	No
CYFIP1	2	No
CYFIP2	3	No
CYLC2	2	No
CYP27A1		No
DAGLA	2	No
DAPP1	2	No
DCC	2	No
DDC	2	No
DDHD2	2	No
DDX23		No
DDX3X	1	Yes
DDX53	2	No
DEAF1	1	Yes
DENR	2	No
DEPDC5		No
DGKI	3	No
DHCR7	1	Yes
DHX30		No
DHX9	3	No
DIP2A	1	Yes
DIP2C	2	No
DIPK2A	2	No
DISC1	2	No
DIXDC1	2	No
CYP11B1	2	No
DLG1	2	No
DLG2	2	No
DLG4	1	Yes
DLGAP1	2	No
DLGAP2	2	No
DLGAP3	2	No
DLL1	2	No
DLX2	2	No
DLX3	2	No
DLX6	2	No
DMD		No
DMPK	1	Yes
DMWD	2	No
DMXL2	2	No
DNAH10	2	No
DNAH17	2	No
DNAH3	2	No
DNER	2	No
DNM1	3	No
DNMT3A	1	Yes
DOCK1	2	No
DOCK4	2	No
DOCK8	2	No
DOLK		No
DPP10	2	No
DPP3	2	No
DPP4	2	No
DPP6	2	No
DPYD	2	No
DPYSL2	1	Yes
DPYSL3	2	No
DRD2	2	No
DRD3	2	No
DSCAM	1	Yes
DST	2	No
DUSP15	2	No
DVL3	2	No
DYDC1	2	No
DYDC2	2	No
DYNC1H1	1	Yes
DYRK1A	1	Yes
EBF3	1	Yes
ECPAS	2	No
EEF1A2		No
EFR3A	2	No
EGR3	2	No
EHMT1	1	Yes
DRD1	2	No
EIF3F	3	No
EIF3G	1	Yes
EIF4E	2	No
EIF4G1	3	No
EIF5A	3	No
ELAVL2	2	No
ELAVL3	1	Yes
ELOVL2	2	No
ELP2	2	No
ELP4	2	No
EMSY	2	No
EN2	2	No
ENPP1	3	No
EP300	1	Yes
EP400	2	No
EPC2	2	No
EPHA1	2	No
EPHB1	3	No
EPHB2	2	No
EPPK1	2	No
ERBIN	2	No
ERG	2	No
ERMN	2	No
ESR2	2	No
ESRRB	2	No
ETFB	2	No
EXOC3	2	No
EXOC5	2	No
EXOC6	2	No
EXOC6B	2	No
EXT1	2	No
FABP4	3	No
FABP5	2	No
FAM47A	2	No
FAM98C	2	No
FAN1	2	No
FAT1	2	No
FBN1	2	No
FBRSL1		No
FBXL13	3	No
FBXO11	2	No
FBXO33	2	No
FBXO40	2	No
FCRL6	2	No
FEZF2	2	No
FGA	2	No
FGF13	3	No
FGF14	3	No
FGFR1	2	No
FHIT	2	No
FLNA	3	No
FMR1	1	Yes
FOXG1	1	Yes
FOXP1	1	Yes
FOXP2	1	Yes
FRG1	2	No
FRK	2	No
FRMD5	3	No
FRMPD4		No
FRYL	3	No
FXN	3	No
G3BP2	2	No
GABBR2	2	No
GABRA3		No
GABRA4	2	No
GABRB2	1	Yes
GABRB3	1	Yes
GABRG2	3	No
GABRG3	2	No
GALNT10	2	No
GALNT13	2	No
GALNT14	2	No
GALNT2		No
GALNT8	2	No
GATM		No
GBE1	2	No
GDA	2	No
GFAP	1	Yes
GGNBP2	2	No
GIGYF1	1	Yes
GIGYF2	1	Yes
GLI3	3	No
GLIS1	2	No
GLO1	2	No
GLRA2	2	No
GNAI1	1	Yes
GNAS	2	No
GNB1L	2	No
GNB2		No
GPC4	2	No
GPC5	3	No
GPC6	2	No
GPD2	2	No
GPHN	2	No
GPR37	2	No
GPR85	2	No
GPX1	2	No
GRB10	3	No
GRIA1	2	No
GRIA2	1	Yes
GRIA3		No
GRID1	2	No
GRID2	2	No
GRID2IP	2	No
GRIK2	2	No
GRIK3	2	No
GRIK4	2	No
GRIK5	2	No
GRIN1	1	Yes
GRIN2A	1	Yes
GRIN2B	1	Yes
GAS2	2	No
GRIP1	2	No
GRK4	2	No
GRM5	2	No
GRM7	2	No
GSTM1	2	No
GTF2I	2	No
GUCY1A2	2	No
H1-4		No
H2BC11	2	No
H3-3B	3	No
H4C11		No
H4C3		No
H4C5		No
HACE1	3	No
HCFC1		No
HCN1	3	No
HDAC4	2	No
HDAC8		No
HDLBP	1	Yes
HECTD4	1	Yes
HECW2	2	No
HEPACAM		No
HERC1	2	No
HERC2		No
HIVEP2	1	Yes
HIVEP3	2	No
HLA-DPB1	2	No
HNRNPD	2	No
HNRNPF	2	No
HNRNPH2	1	Yes
HNRNPK	2	No
HNRNPR	2	No
HNRNPU	1	Yes
HNRNPUL2	2	No
HOMER1	2	No
HOXA1		No
HRAS	1	Yes
HS3ST5	2	No
HSD11B1	2	No
HTR1B	2	No
HTR3A	2	No
HTR3C	2	No
HUWE1		No
HYDIN	2	No
ICA1	2	No
IGF1	3	No
IKZF1	3	No
IL1R2	2	No
IL1RAPL1	2	No
IL1RAPL2	2	No
ILF2	2	No
IMMP2L	2	No
INPP1	2	No
INTS1		No
INTS6	2	No
HLA-A	2	No
HLA-B	2	No
HLA-DRB1	2	No
HLA-G	2	No
HMGN1	2	No
IQGAP3	2	No
IQSEC2	1	Yes
IRF2BPL	1	Yes
IRX5	3	No
ITGA8	3	No
ITGB3	2	No
ITPR1	2	No
ITSN1	2	No
JARID2	2	No
JMJD1C	2	No
KANK1	2	No
KANSL1	1	Yes
KAT2B	2	No
KAT6A	2	No
KAT6B	3	No
KATNAL1	2	No
KATNAL2	1	Yes
KCNA2	3	No
KCNA3	3	No
KCNB1	1	Yes
KCNC1	2	No
KCNC2	3	No
KCND2	2	No
KCND3	2	No
KCNH1	3	No
KCNH5	3	No
KCNJ10	2	No
KCNJ15	2	No
KCNK7	2	No
KCNMA1	2	No
KCNN2	3	No
KCNQ2	2	No
KCNQ3	1	Yes
KCNS3	2	No
KCTD13	2	No
KDM1B	2	No
KDM2A	3	No
KDM2B	1	Yes
KDM3A	3	No
KDM3B	1	Yes
KDM4B	2	No
KDM4C	2	No
KDM5A	2	No
KDM5B	1	Yes
KDM5C	1	Yes
KDM6A	2	No
KDM6B	1	Yes
KHDRBS2	2	No
KIAA0232	1	Yes
KIAA1586	2	No
KIF13B	2	No
KIF14	2	No
KIF1A	2	No
KIF5C	2	No
KIRREL3	2	No
KLF16	2	No
KLF7	3	No
KLHL20	1	Yes
KMT2A	1	Yes
KMT2B	3	No
KMT2C	1	Yes
KMT2E	1	Yes
KMT5B	1	Yes
KNG1	3	No
KPTN		No
KRR1	2	No
KRT26	2	No
LAMA1	2	No
LAMB1	2	No
KIZ	3	No
LARP1	3	No
LAS1L	3	No
LDB1	1	Yes
LDLR	3	No
LEMD3	2	No
LEO1	2	No
LEP	2	No
LHX2	2	No
LILRB2	2	No
LIN7B	2	No
LMTK3	3	No
LMX1B	2	No
LNPK		No
LRBA	2	No
LRFN2	2	No
LRFN5	2	No
LRP1	2	No
LRP2	2	No
LRRC1	2	No
LRRC4	2	No
LRRC4C	1	Yes
LZTR1	1	Yes
LZTS2	2	No
MACF1	3	No
MACROD2	2	No
MAGEC3	1	Yes
MAGEL2	1	Yes
MAOA	2	No
MAOB	2	No
MAP1A	1	Yes
MAP1B	2	No
MAP4K1	3	No
MAP4K4	2	No
MAPK3	2	No
MAPK8IP1	3	No
MAPT	3	No
MAPT-AS1	2	No
MARK1	2	No
MARK2	2	No
MAST3	3	No
MBD1	2	No
MBD3	2	No
MBD4	2	No
MBD5	1	Yes
MBD6	2	No
MBOAT7	1	Yes
MCM4	2	No
MCM6	2	No
MCPH1	2	No
MDGA2	2	No
MECP2	1	Yes
MED12L	2	No
MED13	1	Yes
MED13L	1	Yes
MED23	2	No
MEF2C	1	Yes
MEGF10	2	No
MEGF11	2	No
MEIS2	1	Yes
MEMO1	2	No
MET	2	No
METTL26	2	No
MFRP	2	No
MIB1	2	No
MINK1	3	No
MIR137	2	No
MKX	1	Yes
MLANA	2	No
MRTFB	2	No
MSANTD2	2	No
MSL2	3	No
MSL3	1	Yes
MSR1	2	No
MSRA	3	No
MSX2	3	No
MTF1	2	No
MTHFR	2	No
MTOR	1	Yes
MTSS2		No
MUC12	2	No
MUC4	2	No
MYCBP2	1	Yes
MYH10	2	No
MYH4	2	No
MYH9	2	No
MYLK	3	No
MYO16	2	No
MYO1E	2	No
MYO5A	2	No
MYO5C	2	No
MYO7A	3	No
MYO9B	2	No
MYOCD	3	No
MYT1L	1	Yes
NAA10	3	No
NAA15	1	Yes
NAALADL2	2	No
NACC1	1	Yes
NASP	3	No
NAV2	2	No
NAV3	2	No
NBEA	1	Yes
MNT	2	No
NCAPH2	3	No
NCKAP1	1	Yes
NCKAP5	2	No
NCOA1	1	Yes
NCOR1	2	No
NEDD4	3	No
NEGR1	2	No
NEO1	2	No
NEXMIF	1	Yes
MSNP1AS	2	No
NF1	1	Yes
NFE2L3	2	No
NFIA	2	No
NFIB	2	No
NFIX		No
NINL	2	No
NIPA1	2	No
NIPA2	2	No
NIPBL	1	Yes
NLGN1	2	No
NLGN2	1	Yes
NLGN3	1	Yes
NLGN4X	1	Yes
NLGN4Y	2	No
NOTCH1	2	No
NOVA2		No
NPFFR2	3	No
NPTN	3	No
NR1D1	2	No
NR2F1	2	No
NR3C2	1	Yes
NR4A2	1	Yes
NRCAM	2	No
NRP2	2	No
NRXN1	1	Yes
NDUFA5	2	No
NKX2-2	3	No
NPAS2	2	No
NRXN2	1	Yes
NRXN3	1	Yes
NSD1	1	Yes
NSD2	2	No
NSMCE3	2	No
NTNG1	2	No
NTNG2		No
NTRK1	2	No
NTRK2		No
NTRK3	2	No
NUAK1	2	No
NUDCD2	2	No
NUP133	2	No
NUP155	1	Yes
NXF1	3	No
NXPH1	2	No
OCRL		No
OFD1	2	No
OPHN1	2	No
OR1C1	2	No
OR2M4	2	No
OR2T10	2	No
OR52M1	2	No
OTUD7A	2	No
OTX1	2	No
OXT	2	No
OXTR	2	No
P2RX5	2	No
P4HA2	2	No
PABPC1	3	No
PACS1	1	Yes
PACS2		No
PAFAH1B2	2	No
PAH	1	Yes
PAK1		No
PAK2	2	No
PAPOLG	2	No
PARD3B	2	No
PATJ	2	No
PAX5	1	Yes
PAX6		No
PBX1	2	No
PC	3	No
PCCA		No
PCCB	1	Yes
PCDH10	2	No
PCDH11X	2	No
PCDH15	2	No
PCDH19	1	Yes
PCDH9	2	No
PCDHA1	2	No
PCDHA10	2	No
PCDHA11	2	No
PCDHA12	2	No
PCDHA13	2	No
PCDHA2	2	No
PCDHA3	2	No
PCDHA4	2	No
PCDHA5	2	No
PCDHA6	2	No
PCDHA7	2	No
PCDHA8	2	No
PCDHA9	2	No
PCDHAC1	2	No
PCDHAC2	2	No
PCLO	2	No
PCM1	2	No
PDCD1	2	No
PDE1C	2	No
PDE3B	3	No
PDHA1	3	No
PDK2	2	No
PDZD8		No
PEBP4	3	No
PER1	2	No
PER2	2	No
PEX7	2	No
PHF12	1	Yes
PHF14	3	No
PHF2	1	Yes
PHF21A	1	Yes
PHF3	1	Yes
PHF7	2	No
PHF8		No
PHIP	1	Yes
PHLPP1	3	No
PHRF1	2	No
PIK3CA	3	No
PIK3CG	2	No
PIK3R2		No
PITX1	2	No
PJA1	3	No
PKD1	3	No
PLAA	3	No
PLAUR	2	No
PLCB1	2	No
PLCD4	2	No
PLEKHA8	3	No
PLN	2	No
PLPPR4	3	No
PLXNA3	2	No
PLXNA4	2	No
PLXNB1	2	No
PNPLA7	2	No
POGZ	1	Yes
POLA2	2	No
POLR2A	3	No
POLR3A	3	No
POMGNT1	1	Yes
POMT1	2	No
POT1	2	No
POU3F3		No
PPFIA1	2	No
PPFIA3	3	No
PPM1D	2	No
PHB1	2	No
PON1	2	No
PPP1R1B	2	No
PPP1R9B	1	Yes
PPP2CA		No
PPP2R1B	2	No
PPP2R5D	1	Yes
PPP3CA	3	No
PPP5C	1	Yes
PREX1	2	No
PRICKLE1	2	No
PRICKLE2	2	No
PRKAR1B	2	No
PRKCA	2	No
PRKCB	2	No
PRKD1		No
PRKD2	2	No
PRKDC	2	No
PRKN	2	No
PRODH	2	No
PRPF19	3	No
PRPF39	2	No
PRPF8	3	No
PRR12	1	Yes
PRR14L	1	Yes
PRR25	3	No
PRUNE2	2	No
PSD3	2	No
PSMC5	3	No
PSMD11	1	Yes
PSMD12	1	Yes
PSMD6	1	Yes
PTBP2	2	No
PTCHD1	1	Yes
PTCHD1-AS	2	No
PTDSS1	3	No
PTEN	1	Yes
PTGS2	2	No
PTK7	1	Yes
PTPN11	1	Yes
PTPN4		No
PTPRB	2	No
PTPRC	2	No
PTPRD	2	No
PTPRT	2	No
PUF60	3	No
PXDN	2	No
PYHIN1	2	No
QRICH1	2	No
RAB11FIP4	3	No
RAB11FIP5	2	No
RAB2A	2	No
RAB39B	2	No
RAB43	2	No
RAC1		No
RAD21		No
RAD21L1	2	No
RAI1	1	Yes
RALA		No
RALGAPB	1	Yes
RANBP17	2	No
RAP1A	3	No
RAPGEF4	2	No
RASSF5	2	No
RBBP5	2	No
RBFOX1	2	No
RBM27	2	No
REEP3	2	No
RELN	1	Yes
RERE	1	Yes
RFX3	1	Yes
RFX4	3	No
RFX7	3	No
RGS7	2	No
RHEB		No
RHOXF1	2	No
RIMS1	1	Yes
RIMS2	3	No
RIMS3	2	No
RIT2	2	No
RLIM		No
RNF135	2	No
RNF25	2	No
RNF38	2	No
RNU4-2	1	Yes
ROBO2	2	No
RORA		No
RORB	1	Yes
RPH3A	3	No
RPL10	2	No
RPS6KA2	2	No
RPS6KA3	2	No
RP11-1407O15.2	2	No
RSRC1		No
RUNX1T1	1	Yes
SACS	2	No
SAE1	2	No
SAMD11	2	No
SASH1	2	No
SATB1	1	Yes
SATB2	2	No
SBF1	2	No
SCAF1	2	No
SCAF4	2	No
SCFD2	2	No
SCGN	3	No
SCN1A	1	Yes
SCN2A	1	Yes
SCN3A	3	No
SCN4A	2	No
SCN8A	1	Yes
SCN9A	2	No
SCP2	2	No
SDC2	2	No
SEMA5A	2	No
SENP1	3	No
SENP6	3	No
SERPINE1	2	No
SET	2	No
SETBP1	1	Yes
SETD1A	1	Yes
SETD1B	2	No
SETD2	1	Yes
SETD5	1	Yes
SETDB1	2	No
SETDB2	2	No
SEZ6L2	2	No
SF3B1	2	No
SGSH		No
SGSM3	2	No
SH3RF1	3	No
SH3RF3	2	No
SHANK1	2	No
RPS10P2-AS1	2	No
SHANK2	1	Yes
SHANK3	1	Yes
SHOX	2	No
SIK1		No
SIN3A	1	Yes
SIN3B	2	No
SKI	1	Yes
SLC12A5	2	No
SLC1A1	2	No
SLC1A2	3	No
SLC22A9	2	No
SLC23A1	3	No
SLC24A2	2	No
SLC25A12	2	No
SLC25A39	2	No
SLC27A4	2	No
SLC29A4	2	No
SLC35G1	2	No
SLC38A10	2	No
SLC45A1		No
SLC4A10	2	No
SLC6A1	1	Yes
SLC6A3	2	No
SLC6A4	2	No
SLC6A8	2	No
SLC7A3	2	No
SLC7A5	2	No
SLC7A7	2	No
SLC9A1	3	No
SLC9A6	1	Yes
SLC9A9	2	No
SLCO1B3	2	No
SLFN5	3	No
SLITRK2		No
SLITRK5	2	No
SMAD4	2	No
SMAP2	2	No
SMARCA2	1	Yes
SMARCA4	1	Yes
SMARCC2	1	Yes
SMC1A		No
SMC3	2	No
SMG6	2	No
SMURF1	2	No
SNAP25	2	No
SNCAIP	3	No
SND1	2	No
SNTG2	2	No
SNX14		No
SNX5	2	No
SOD1	2	No
SON	1	Yes
SORCS3	2	No
SOS2	1	Yes
SOX5	1	Yes
SOX6		No
SPARCL1	2	No
SPAST	1	Yes
SPEN	2	No
SPP2	2	No
SPRY2	2	No
SPTBN1	2	No
SRCAP	1	Yes
SRGAP3	2	No
SRPRA	1	Yes
SRRM2	2	No
SRSF1	3	No
SRSF11	2	No
SSR4	3	No
SSRP1	2	No
ST7	2	No
ST8SIA2	2	No
STAG1		No
STX1A	2	No
STXBP1	1	Yes
SLC22A15	2	No
SLC25A27	2	No
SLC35B1	2	No
STK39	2	No
STXBP5	2	No
STYK1	2	No
SUPT16H	2	No
SYAP1	2	No
SYBU	3	No
SYCE1	3	No
SYN1	1	Yes
SYN2	2	No
SYNCRIP	2	No
SYNE1	2	No
SYNGAP1	1	Yes
SYNJ1	2	No
SYP	3	No
SYT1		No
SYT17	2	No
TAF1		No
TAF1C	2	No
TAF4	2	No
TAF6	2	No
TANC2	1	Yes
TAOK1	1	Yes
TAOK2	2	No
TBC1D23		No
TBC1D31	2	No
TBC1D5	2	No
TBCEL	1	Yes
TBCK	1	Yes
TBL1XR1	1	Yes
TBR1	1	Yes
TBX1		No
TBX22	3	No
TCEAL1	3	No
TCF20	1	Yes
TCF4	1	Yes
TCF7L2	1	Yes
TECTA	2	No
TEK	1	Yes
TERB2	2	No
TERF2	2	No
TET2	2	No
TET3		No
TFB2M	3	No
TFE3		No
TGM1	3	No
THBS1	2	No
THRA	2	No
TLE3	1	Yes
TLK2	1	Yes
TLN2	3	No
TM4SF19	2	No
TM4SF20		No
TM9SF4	1	Yes
TMEM134	3	No
TMEM39B	2	No
TMLHE	2	No
TNPO3	3	No
TNRC6B	2	No
TNRC6C	2	No
TNS2	3	No
TOP2B	2	No
TOP3B	2	No
TPO	2	No
TRAF7	1	Yes
TRAP1	3	No
TRAPPC2L	3	No
TRAPPC6B		No
TRAPPC9	2	No
TRIM23	1	Yes
TRIM32	3	No
TRIM33	2	No
TRIM8	3	No
TRIO	1	Yes
TBL1X	2	No
TDO2	2	No
TRIP12	1	Yes
TRPC4	3	No
TRPC5	3	No
TRPC6	2	No
TRPM1	2	No
TRPM3		No
TRPM6	3	No
TRPM7	3	No
TRRAP	2	No
TSC1	1	Yes
TSC2	1	Yes
TSHZ1	1	Yes
TSHZ3	1	Yes
TSPAN17	2	No
TSPAN4	2	No
TSPAN7	2	No
TSPOAP1	2	No
TSPYL2	3	No
TTI2		No
TTN	2	No
TUBGCP5	2	No
U2AF2	3	No
UBAP2L	1	Yes
UBE3A	1	Yes
UBE3C	2	No
UBN2	2	No
UBR1	1	Yes
UBR3	2	No
UBR5	2	No
UIMC1	2	No
UNC13A	2	No
UNC5D	3	No
UNC79	2	No
UNC80	2	No
UPF2	2	No
UPF3B	1	Yes
USH2A	2	No
USP15	2	No
USP24	3	No
USP27X	3	No
USP30	3	No
USP45	2	No
USP7	2	No
USP9X	1	Yes
USP9Y	2	No
VAMP2		No
VCP	3	No
VEZF1	1	Yes
VIL1	2	No
VPS13B	1	Yes
VPS54	3	No
VSIG4	2	No
VWA7	3	No
WAC	1	Yes
WASF1		No
WDFY3	1	Yes
WDFY4	2	No
WDR26		No
WDR37	3	No
WDR5		No
WNK3	2	No
WNT1	2	No
WWOX	2	No
WWP1	3	No
XPC		No
XPO1	2	No
XRCC6	3
YEATS2	2
YTHDC2	2
YWHAE	2
YWHAG	3
YWHAZ	3
YY1	1
ZBTB16	2
ZBTB18
ZBTB20	1
ZBTB21	1
ZBTB47	3
ZBTB7A
ZC3H11A	2
ZC3H4	2
ZFHX3	3
ZFX	3
UBE2H	2
VASH1	2
VDR	2
ZFYVE26	2
ZMIZ1	2
ZMYM2	2
ZMYM3
ZMYND11	2
ZMYND8	1
ZNF18	2
ZNF292	1
ZNF385B	2
ZNF462	1
ZNF517	2
ZNF532	3
ZNF536	3
ZNF548	2
ZNF559	2
ZNF626	2
ZNF711	2
ZNF713	2
ZNF774	2
ZNF804A	2
ZNF827	2
ZSWIM6
ZWILCH	2

## Sheet: SysNDD
Gene symbol	Classification	HC
ACACB	Limited	No
ADAM33	Limited	No
ADCY5	Limited	No
AGPAT3	Limited	No
ANK2	Definitive	Yes
ANK3	Definitive	Yes
ANO5	Limited	No
APBA2	Limited	No
ARHGAP15	Limited	No
ATP10D	Limited	No
ATP1B1	Limited	No
BRWD1	Limited	No
BTN1A1	Limited	No
CACNA1D	Definitive	Yes
CACNA2D3	Limited	No
CAPG	Limited	No
CBX4	Limited	No
CHD8	Definitive	Yes
CHRNA7	Limited	No
CHST5	Limited	No
CLTRN	Limited	No
CNOT3	Definitive	Yes
CNOT4	Limited	No
CNTNAP2	Moderate	No
CNTNAP4	Limited	No
CSTF2T	Limited	No
CTTNBP2	Limited	No
CUL3	Definitive	Yes
CX3CR1	Limited	No
DCTN5	Limited	No
DDX53	Moderate	No
DIP2A	Limited	No
DLGAP1	Limited	No
DPYSL3	Limited	No
DRP2	Limited	No
DSCAM	Definitive	Yes
DST	Limited	No
ECM2	Limited	No
EFCAB5	Limited	No
EPHA5	Limited	No
EPHB2	Limited	No
EPHB6	Limited	No
FAAH2	Limited	No
FAM120C	Limited	No
FAM8A1	Limited	No
FAM91A1	Limited	No
FAT1	Limited	No
FBXO10	Limited	No
FCRL6	Limited	No
FEV	Limited	No
FLG	Limited	No
FOXP1	Definitive	Yes
FRA10AC1	Limited	No
FREM3	Limited	No
GABRG3	Limited	No
GALNT18	Limited	No
GBE1	Limited	No
GIGYF2	Limited	No
GIMAP8	Limited	No
GPR139	Limited	No
GPR37	Limited	No
GPS1	Limited	No
HIVEP3	Limited	No
IL1R2	Limited	No
ILF2	Limited	No
IMMP2L	Limited	No
IRX5	Limited	No
KATNAL2	Limited	No
KCNV1	Limited	No
KDM4C	Limited	No
KDM5B	Definitive	Yes
KIAA0232	Limited	No
LMTK3	Limited	No
MDM2	Limited	No
MFRP	Limited	No
MGAT5B	Limited	No
MPHOSPH8	Limited	No
MTHFS	Limited	No
MYO1A	Limited	No
NAPRT	Limited	No
NCOR1	Definitive	Yes
NEO1	Limited	No
NLGN1	Limited	No
NLGN3	Definitive	Yes
NLGN4X	Moderate	No
NOVA2	Definitive	Yes
NR3C2	Limited	No
NRXN2	Limited	No
NRXN3	Limited	No
NTNG1	Limited	No
NUAK1	Limited	No
OTUD7A	Limited	No
PARD3B	Limited	No
PAX5	Definitive	Yes
PCDHA13	Limited	No
PCDHB4	Limited	No
PCOLCE	Limited	No
PDCD1	Limited	No
PDZD8	Definitive	Yes
PHF2	Limited	No
PLAA	Limited	No
PLCD1	Limited	No
PLXNB1	Limited	No
PRICKLE2	Definitive	Yes
PRKN	Limited	No
PTCHD1	Definitive	Yes
PTEN	Definitive	Yes
PTK7	Limited	No
PTPRK	Limited	No
RAB2A	Limited	No
RAB8B	Limited	No
RABGGTA	Limited	No
RAD21L1	Limited	No
RAP1A	Limited	No
RASAL2	Limited	No
RBMS3	Limited	No
RELN	Moderate	No
RGMA	Limited	No
RIMS1	Moderate	No
RNF38	Limited	No
RO60	Limited	No
SBF1	Limited	No
SCAF1	Limited	No
SCP2	Limited	No
SCUBE2	Limited	No
SGSM3	Limited	No
SHANK2	Definitive	Yes
SLC1A1	Limited	No
SLC25A39	Limited	No
SLC30A5	Limited	No
SLC3A2	Limited	No
SLC7A5	Limited	No
SLC7A8	Limited	No
SLC9A1	Limited	No
SLC9A9	Limited	No
SLITRK5	Limited	No
SPATA13	Limited	No
SYNE1	Limited	No
SYNE2	Limited	No
TAF1L	Limited	No
TANC2	Definitive	Yes
TBC1D23	Limited	No
TBR1	Definitive	Yes
TBX6	Limited	No
TGM3	Limited	No
THSD7A	Limited	No
TM4SF19	Limited	No
TMLHE	Limited	No
TMPRSS9	Limited	No
TNKS	Limited	No
TRIM17	Limited	No
TRRAP	Definitive	Yes
TSHZ3	Limited	No
TTN	Limited	No
TUBGCP4	Limited	No
UBE3C	Limited	No
UBN2	Limited	No
USP15	Limited	No
VAMP2	Definitive	Yes
WDR93	Limited	No
XIRP1	Limited	No
XRCC6	Limited	No
YME1L1	Limited	No
YTHDF2	Limited	No
YWHAZ	Limited	No
ZC3H4	Limited	No
ZNF420	Limited	No
ZNF713	Limited	No
ZSWIM6	Definitive	Yes

## Sheet: ASD overlapping genes
Gene symbol	AutDB	GeisingerDBD	SFARI Gene	SysNDD		30 Unique HC genes from the 4 databases (i.e., genes at least classified as HC by one of the databases)
ANK2	5	1	1	Definitive		ANK2
ANK3	3	4	1	Definitive		CHD8
CACNA2D3	4	2	1	Limited		PTEN			Total HC genes from the 44 overlapping ASD genes	30
CHD8	5	1	1	Definitive		TBR1			Overlapping HC genes	5
CHRNA7	2	3	2	Limited		FOXP1			Consistency percentage	16.6667
CNOT3	4	1	1	Definitive		NOVA2
CNTNAP2	4	AR	2	Moderate		CNOT3			* In yellow, the overlapping ASD genes classified as high-confidence by the four databases
CTTNBP2	3	1	2	Limited		RIMS1
CUL3	4	1	1	Definitive		PTCHD1
DDX53	2	2	2	Moderate		CTTNBP2
DIP2A	3	2	1	Limited		SHANK2
DSCAM	4	1	1	Definitive		HIVEP3
DST	3	3	2	Limited		TANC2
EPHB2	3	3	2	Limited		CUL3
FCRL6	2	3	2	Limited		DSCAM
FOXP1	5	1	1	Definitive		TTN
GIGYF2	3	2	1	Limited		KDM5B
HIVEP3	3	1	2	Limited		CNTNAP2
IMMP2L	2	3	2	Limited		KATNAL2
KATNAL2	3	2	1	Limited		NR3C2
KDM5B	4	1	1	Definitive		GIGYF2
LMTK3	3	2	3	Limited		NLGN4X
MFRP	3	3	2	Limited		ANK3
NLGN4X	4	2	1	Moderate		PHF2
NOVA2	3	1		Definitive		RELN
NR3C2	3	3	1	Limited		NRXN3
NRXN3	3	2	1	Limited		DIP2A
PARD3B	2	3	2	Limited		CACNA2D3
PHF2	3	2	1	Limited		TRRAP
PRKN	2	2	2	Limited		ZSWIM6
PTCHD1	3	1	1	Definitive
PTEN	5	1	1	Definitive
RAB2A	2	3	2	Limited
RELN	4	4	1	Moderate
RIMS1	3	1	1	Moderate
SCAF1	3	2	2	Limited
SGSM3	2	4	2	Limited
SHANK2	4	1	1	Definitive
TANC2	4	1	1	Definitive
TBC1D23	2	3		Limited
TBR1	5	1	1	Definitive
TRRAP	4	2	2	Definitive
TTN	4	1	2	Limited
ZSWIM6	3	3		Definitive

## Sheet: High-confidence gene set
Legend		30 Unique HC genes	ClinGen: Intellectual Disability and Autism Gene Curation Expert Panel	Gene2Phenotype: Developmental Disorders Panel
exclusive in GeisingerDBD		ANK2	Definitive	-
exclusive in SFARI Gene/AutDB		CHD8	Definitive	Strong
exclusive in SysNDD		PTEN	-	-
overlapping HC genes		TBR1	Definitive	Definitive
		FOXP1	Definitive	Definitive
		NOVA2	under curation	-
		CNOT3	Definitive	-
		RIMS1	-	-
		PTCHD1	Definitive	Definitive
		CTTNBP2	under curation	-
		SHANK2	Definitive	Strong
		HIVEP3	-	-
		TANC2	Definitive	-
		CUL3	Definitive	-
		DSCAM	-	-
		TTN	-	-
		KDM5B	Moderate	-
		CNTNAP2	Disputed	-
		KATNAL2	Disputed	-
		NR3C2	-	-
		GIGYF2	-	-
		NLGN4X	Definitive	Strong
		ANK3	Moderate	-
		PHF2	-	-
		RELN	Disputed	-
		NRXN3	under curation	Limited
		DIP2A	-	-
		CACNA2D3	under curation	-
		TRRAP	Definitive	Strong
		ZSWIM6	under curation	-

## Sheet: Search strings
Information source	Search string	Search date: 17 February 2025
PubMed
Scopus	( TITLE ( database ) OR TITLE ( knowledgebase ) ) AND ( TITLE ( neurodevelopmental ) OR TITLE ( autism ) OR TITLE ( asd ) ) AND ( KEY ( "autism" ) OR KEY ( "ASD" ) ) AND KEY ( "database" ) AND ( KEY ( "genetics" ) OR KEY ( "gene" ) )
Web of Science	(TI=(database) OR TI=(knowledgebase)) AND (TI=(neurodevelopmental) OR TI=(autism) OR TI=(asd)) AND (TS=(autism) OR TS=(ASD)) AND TS=(database) AND (TS=(genetics) OR TS=(gene))
Science direct	title: (database OR knowledgebase) AND (neurodevelopmental OR autism OR asd); title, abstract or author-specified keywords: (autism OR ASD) OR database OR (genetics OR gene)
